# Supplementary material for: Ganitumab and metformin plus standard neoadjuvant therapy in stage 2/3 breast cancer
Source: NPJ Breast Cancer. 2021 Oct 5;7:131. doi: 10.1038/s41523-021-00337-2 (PMC8492731; doi:10.1038/s41523-021-00337-2)
Supplement: Supplementary file 2 — Supplementary Data 1 [file 41523_2021_337_MOESM2_ESM.csv]

ResearchID	Tx (0:Ctr; 1:ganitumab)	HR status (0:HR-;1:HR+)	HER2 status (0:HER2-; 1:HER2+)	MP1/2 class (0:MP1; 1:MP2)	pCR (0:no pCR; 1:pCR)	IGF1	IGF2	IGF1R	INSR	IGFBP2	IRS1	IRS2	IGFBP3	IGFBP4	IGFBP5	CDH1	IGFR_sig_Creighton	IGFBP5_IGFP4_ratio	IGF1_ligand_score_Mu	HgbA1C_value_PreTx	HgbA1C_value._OnTx	HgbA1C in Figure2Analysis
627981	0	0	0	0	1	7.22	8.85	6.82	8.4	11	6.33	6.69	9.34	8.26	9.92	12.5	5.65	1.29	0.0916	NA	NA	NA
809037	0	1	0	0	0	7.01	10.2	8.53	9.18	15.7	8.96	7.68	8.55	10.4	13.6	7.86	-10	1.9	0.221	NA	NA	NA
373672	0	0	0	0	0	7.39	9.2	7.98	8.83	11.2	6.52	7.6	9.77	8.75	9.68	12.6	3.85	0.708	-0.031	NA	NA	NA
615873	0	0	0	1	1	7.43	8.74	6.57	8.89	14.5	7.62	7.22	8.31	8.22	8.8	13.1	-0.934	0.481	-0.0774	NA	NA	NA
349225	0	0	0	1	0	9.08	8.61	7.52	7.76	12.4	7.16	7.81	8.98	9.11	9.35	13.3	0.197	0.177	-0.00523	NA	NA	NA
395076	0	0	0	1	1	6.55	8.54	8.59	9.61	12.9	6.46	7.63	9.08	7.77	10.3	13.2	-3.41	1.99	-0.289	NA	NA	NA
327133	0	0	0	1	0	8.15	9.34	6.81	7.73	13.2	6.37	8.22	9.76	8.35	10.5	12.7	-3.23	1.6	0.192	NA	NA	NA
794428	0	0	0	0	0	5.75	8.3	6.63	9.03	15.9	6.78	7.05	9.63	6.71	8.97	13.5	4.9	2.05	-0.268	NA	NA	NA
769972	1	1	0	0	0	7.24	8.78	8.45	10.5	12.2	9.71	7.29	9.42	9.13	10.6	13.1	-5.12	1.05	-0.0317	6.5	7	Y
918979	1	0	0	1	0	6.96	7.75	7.78	8.45	11.8	6.22	9.12	8.49	7.6	9.46	13.4	1.31	1.55	-0.244	4.9	5.3	Y
884011	1	1	0	0	0	6.46	7.76	8.15	8.17	15.5	8.19	7.32	8.11	8.83	12.2	12.5	5.51	2.28	-0.218	5.4	5.6	Y
264305	1	0	0	1	1	6.67	7.54	6.85	7.66	12.5	5.73	7.18	10.4	8.21	9.04	12.5	10.7	0.677	-0.409	5.1	NA	N
277888	1	1	0	0	1	7.33	9.04	7.53	7.73	13.7	6.75	6.96	9.68	9.62	9.87	12.5	-0.619	0.178	0.189	5.2	NA	N
564701	1	0	0	1	0	6.22	8.79	7.58	8.75	10.5	6.64	7.48	9.7	9	10.2	12.5	11	0.867	-0.278	5.3	5.2	Y
672734	1	1	0	1	0	7.55	8.41	6.71	9.24	12.3	7.59	6.9	10.2	9.58	9.65	12.5	10.6	0.0502	-0.105	5	NA	N
522140	0	1	0	0	0	6.19	9.14	8.73	9.39	14.6	7.71	7.56	8.9	9.71	10.8	13.8	0.795	0.774	-0.0679	NA	NA	NA
172168	0	0	0	1	0	6.9	8.4	5.86	7.82	10.6	6.35	6.59	8.96	7.37	10.6	12.7	10.8	2.59	-0.358	NA	NA	NA
376676	1	0	0	1	0	8.22	8.84	7.39	8.95	12.1	8.64	7.78	9.12	8.38	11.1	11.5	1.32	1.98	0.169	5.4	5.6	Y
663144	1	1	0	1	0	6	8.97	6.67	7.82	13.5	5.98	6.77	9.08	9.11	10.9	13.2	4.61	1.28	-0.283	5.7	6.4	Y
152090	0	1	0	1	1	6.79	9.41	6.92	9.31	10.9	6.13	7.71	11.4	8.76	9.85	12.7	7.28	0.832	-0.197	NA	NA	NA
460642	1	1	0	0	0	8.39	9.99	8.05	9.44	14.3	7.93	8.32	8.65	9.42	10.6	11.3	-14.2	0.822	0.571	6.1	6	Y
515281	1	1	0	0	0	7.27	10.6	8.77	9.13	13.3	8.68	8.3	9.36	10.1	9.49	8.41	-5.11	-0.437	0.271	5.4	NA	N
414844	0	1	0	1	0	7.06	8.44	8.37	7.64	14.7	7.74	6.94	7.99	8.8	9.77	13.3	5.38	0.736	-0.266	NA	NA	NA
683457	1	0	0	1	0	6.35	7.2	7.85	9.83	10.1	6.93	7.88	7.36	6.91	9.31	12	9.24	2.11	-0.653	5.1	NA	N
139973	0	1	0	0	0	6.9	8.67	8.16	9.46	14.8	8.71	8.15	8.54	9.48	10.7	13.2	-0.988	0.84	-0.198	NA	NA	NA
517446	0	1	0	0	0	7.33	10.3	8.96	9.53	14	9.04	7.45	9	8.21	10.9	12.6	-1.66	2.03	-0.0857	NA	NA	NA
724384	0	1	0	0	0	9.37	10.2	8.73	9.47	14.7	9.76	7.51	11.3	9.74	9.28	12.1	-10.6	-0.347	0.457	NA	NA	NA
495440	0	1	0	0	0	8.2	11.2	9.34	8.93	14.1	9.09	8.51	9.8	9.14	12.7	13.7	-10.2	2.31	0.346	NA	NA	NA
679787	0	0	0	1	0	8.54	9.02	7.24	8.62	13.3	7.05	8.38	7.94	8.54	9.05	12.5	3.86	0.408	0.167	NA	NA	NA
910188	1	1	0	0	0	7.26	8.72	8.34	10.8	12.4	8.14	8.28	8.42	7.42	9.36	12.1	-11.2	1.64	0.0157	4.9	NA	N
345460	1	1	0	1	0	7.19	8.92	8.16	7.75	16.3	8.07	7.66	8.58	7.91	13.5	12.7	-5.14	3.76	0.0101	5.8	NA	N
843554	0	0	0	1	0	6.89	8.05	6.43	8.82	10.3	6.84	8.35	7.9	6.93	10	12.9	5.59	2.6	-0.282	NA	NA	NA
467622	1	1	0	1	0	6.97	9.07	7.47	9.09	13	6.27	8.09	9.96	8.52	9.32	13.4	6.83	0.636	-0.225	5.1	5.4	Y
798604	1	0	0	1	1	8.24	8.07	6.23	8.32	11	6.36	8.2	9.64	8.43	9.78	12	-4.56	1.05	0.00952	5.7	5.8	Y
890372	1	0	0	0	0	7.43	9.56	8.08	10.4	11.4	7.49	9.14	10.6	8.34	11	12.7	-3.07	1.94	0.133	5.1	5.1	Y
532183	0	0	0	1	0	9.61	9.74	7.53	8.44	14.3	7.04	7.69	8.99	9.42	10.3	12.8	4.12	0.604	0.267	NA	NA	NA
239910	1	0	0	1	0	8.31	9.58	7.31	7.86	11.9	6.11	6.83	9.26	9.16	9.09	11.9	5.46	-0.0578	0.122	5.3	NA	N
580541	0	1	0	0	0	6.89	10.1	8.67	8.17	14.6	8.57	7.59	8.84	9.44	12	12.9	-4.65	1.7	0.0443	NA	NA	NA
614044	0	0	0	0	0	7.61	9.24	8.15	8.32	14.6	7.83	7.33	9.6	8.54	9.56	12.2	0.334	0.797	0.104	NA	NA	NA
929391	0	0	0	1	0	6.65	11.5	6.28	8.28	12.7	8.05	7.44	8.89	7.7	8.1	11.2	4.76	0.356	-0.252	NA	NA	NA
913527	0	0	0	1	0	8.54	9.05	7.46	8.06	11.6	7.76	7.15	10	9.03	9.83	12.3	2.19	0.603	0.141	NA	NA	NA
259899	0	0	0	1	0	7.25	7.58	6.55	7.91	11.8	6.1	7.56	9.88	7.25	7.36	11.6	-0.667	0.104	-0.222	NA	NA	NA
676630	1	0	0	1	1	7.39	7.82	6.5	8.81	13.4	6.77	6.72	9.6	7.77	9.91	12	-2.78	1.72	-0.168	5.8	6.3	Y
870077	1	1	0	0	0	8.25	10	8.64	9.2	15.4	8.11	6.97	9.32	8.53	10.4	13	-6.27	1.39	0.444	5.3	NA	N
866660	0	1	0	0	0	7.48	9.83	10.2	9	14.1	8.31	7.48	9.59	9.38	12.6	13	-3.47	2.07	0.137	NA	NA	NA
802308	1	0	0	1	0	7.72	9.6	6.62	8.34	13.4	6.56	6.9	9.73	8.58	11.7	13.6	5.79	2.22	0.108	5.7	6.3	Y
741535	0	1	0	0	0	8.15	10.5	8.98	8.88	13.5	9.15	7.44	9.12	9.49	10.7	13.1	-1.05	0.841	0.241	NA	NA	NA
362150	1	1	0	1	0	7.69	8.15	6.23	7.35	10.4	6.36	6.82	8.28	7.22	11.8	10.9	7.33	3.5	-0.297	5.9	NA	N
188700	1	0	0	1	1	6.14	8.25	6.28	8.57	12.3	6.23	8.21	10.1	7.06	9.37	12.9	8.54	1.99	-0.574	5.2	5.6	Y
547892	1	1	0	0	0	9.03	10.5	7.09	8.77	12.7	7.07	7.37	9.88	8.94	11.2	14.3	-4.76	1.6	0.414	5.3	5.7	Y
618860	1	1	0	1	0	6.25	7.92	9.18	8.72	11.6	9.2	8.92	7.81	8.39	9.61	8.32	-0.184	0.956	-0.377	5.2	5.2	Y
628788	1	0	0	1	0	7.03	9.07	6.87	9.2	14.4	6.77	7.4	9.93	8.36	12.2	10.7	0.684	2.67	-0.0988	5.4	NA	N
504838	0	0	0	0	0	9.18	9.68	7.34	8.7	11.7	7.13	7.48	10.2	9.63	9.57	10.8	-7.69	-0.0499	0.624	NA	NA	NA
794128	1	0	0	0	0	8.71	9.84	8.49	9.23	12.9	7.58	8.62	10.3	9.2	11.9	11	-7.33	1.84	0.415	5.4	5.6	Y
509012	1	0	0	1	1	6.31	7.74	6.82	8.11	12	6.36	7.35	8.85	6.48	7.49	14.2	2.52	1.03	-0.271	5.5	5.9	Y
748611	0	1	0	1	1	6.45	7.14	7.76	8.89	9.13	7.3	7.36	9.89	7.1	10.7	13	1.67	2.87	-0.56	NA	NA	NA
689076	0	1	0	0	0	7.69	8.75	7.77	8.38	13.8	8.02	7.4	8.81	8.92	9.77	11.7	-6.82	0.646	0.377	NA	NA	NA
587604	0	0	0	1	0	6.35	8.23	5.96	8.17	12.8	5.85	6.87	9.39	7.14	8.64	12.1	12	1.35	-0.297	NA	NA	NA
917762	1	1	0	0	0	7.45	9.36	9.05	8.81	11.5	7.54	7.33	9.44	9.36	10.7	13.4	-1.29	0.974	0.119	5	5.5	Y
516834	1	1	0	0	0	7.89	9.82	9.9	9.13	15.5	7.7	7.67	8.57	10.1	10.3	14.5	-1.73	0.156	0.259	5	5.2	Y
607843	0	1	0	0	0	6.81	9.79	12.8	9.45	15.5	8.34	7.28	9.79	9.37	9.11	12.8	0.718	-0.194	-0.0747	NA	NA	NA
318407	1	0	0	1	0	7.05	8.19	7.78	7.26	13.4	6.96	7.43	8.23	8.09	9.04	12.2	7.98	0.782	-0.287	5.6	5.3	Y
689452	0	0	0	1	0	8.01	8.89	7.34	8.86	11.8	6.61	7.37	9.57	7.57	9.91	12.9	-7.79	1.9	0.354	NA	NA	NA
145777	1	1	0	0	0	6.68	8.85	7.74	9.35	12.6	6.66	7.08	7.77	7.86	10.1	15.3	-2.46	1.78	0.327	5.7	NA	N
293142	0	1	0	0	0	7.24	9.4	7.07	9.1	15.1	7.25	7.23	10.2	8.58	10.9	13.6	2.03	1.72	0.237	NA	NA	NA
706639	0	0	0	1	0	7.02	9.08	6.69	9.96	10.9	8.5	8.06	8.94	7.34	10.7	14	1.83	2.65	-0.304	NA	NA	NA
563681	1	1	0	1	0	7.16	7.56	6.39	8.31	12.5	6.73	7.94	9.3	8.11	7.52	12.9	3.55	-0.542	-0.371	5.3	5.5	Y
409288	0	0	0	1	0	6.81	9.59	7.86	10.2	13.4	7.12	8.19	9.78	8.65	9.31	12.5	5.5	0.518	-0.226	NA	NA	NA
774840	1	0	0	1	1	8.48	9.55	6.67	8.11	12.3	8.24	7.83	8.52	8.73	10.4	11.1	1.47	1.24	0.271	5.2	5.7	Y
783427	0	1	0	1	1	7.75	8.37	6.92	9.04	10.4	6.48	7.63	9.01	7.46	9.37	11.2	0.644	1.61	-0.0223	NA	NA	NA
296123	1	0	0	1	1	7.55	8.14	6.73	8.43	10.7	5.29	7.57	9.26	9.05	6.86	11.6	7.4	-1.96	-0.0437	5.2	5.4	Y
212307	1	1	0	0	0	7.54	9.67	8.3	9.2	13.7	9.3	7.36	8.32	7.96	9.75	14.8	-4.12	1.43	0.026	5.1	5.1	Y
229328	1	1	0	0	0	7.13	9.67	8.74	9.02	11.8	8.15	7.9	8.51	8.42	9.11	11.8	-13.7	0.556	0.363	4.7	5.1	Y
327917	1	0	0	1	0	7.31	7.72	7.55	8.87	12.2	7.24	7.3	9.4	7.55	9.75	11.6	4.46	1.81	-0.367	6.8	7.3	Y
418593	0	1	0	0	0	7.28	10.5	8.56	9.12	14.4	8.46	7.42	9.87	10.2	10.8	13.3	-3.66	0.454	0.403	NA	NA	NA
879224	0	0	0	0	0	8.87	9.65	7.83	9.3	14.2	7.68	7.36	9.84	10.1	10.5	11.6	-7.37	0.289	0.558	NA	NA	NA
752469	0	0	0	1	0	8.09	10.7	8.19	8.79	11.7	7.81	7.61	9.34	9.58	10.2	12.1	-3.43	0.467	0.416	NA	NA	NA
116603	0	0	0	1	0	6.28	7.26	7.32	9.78	10.7	5.66	7.95	9.52	7.18	8.01	14.1	6.67	0.767	-0.376	NA	NA	NA
973837	1	1	0	0	0	6.75	9.61	8.55	9.6	13.8	8.57	7.13	8.65	10.2	9.92	12.8	-8.83	-0.185	0.0432	5.5	6.1	Y
760901	1	0	0	1	1	7.7	8.15	7.43	8.67	11.1	5.65	9.08	8.58	7.43	7.4	12.4	10.2	-0.0276	-0.427	5.9	6.3	Y
165925	1	0	0	1	0	7.47	10.3	7.47	8.11	14.8	6	7.41	10	8.18	11.4	11.7	0.097	2.36	-0.301	6.1	NA	N
430441	1	1	0	0	0	8.11	9.46	9.33	8.59	12.6	9.3	8.27	8.35	8.96	9.91	14.2	1.29	0.715	0.0876	5.1	4.5	Y
820348	0	1	0	1	0	7.91	9.63	6.98	8.49	12.7	7.03	7.13	9.65	9.06	10.1	12.6	-1.84	0.754	0.389	NA	NA	NA
938719	0	1	0	1	0	7.91	8.99	8.26	7.93	15.3	6.07	7	8.23	9.4	11.6	13.3	1.94	1.48	0.069	NA	NA	NA
219545	0	0	0	1	0	6.35	8.27	7.7	9.01	11.5	7.23	7.53	9.33	8.42	11.1	11.9	4.29	1.96	-0.235	NA	NA	NA
367682	0	0	0	1	0	7.17	8.17	6.05	8.11	10.6	6.49	7.47	8.2	7.87	9	12.4	11.3	0.952	-0.327	NA	NA	NA
950742	1	1	0	0	0	6.64	8.96	10.8	9.48	15.5	8.65	8.61	8.69	9.22	10	14.5	0.424	0.602	-0.226	5.3	5.5	Y
653927	0	0	0	1	1	8.23	9.77	7.96	8.67	12.7	7.92	7.49	9.53	9.86	11.4	11.9	-0.687	1.01	0.316	NA	NA	NA
294739	0	1	0	1	0	6.66	9.66	7.15	9.26	15.5	7.25	8.24	10.4	7.97	11.9	11.4	2.69	2.82	-0.191	NA	NA	NA
691753	1	1	0	0	0	6.86	8.31	8.28	8.51	14.1	7.87	6.9	8.91	7.98	10.8	14.6	-8.83	2.15	0.113	5.2	NA	N
955035	1	0	0	1	0	9.4	10.5	7.27	10.2	11	6.93	8.42	12	9.46	11.1	11.9	0.249	1.12	0.0917	5.3	5.6	Y
280375	1	0	0	1	0	5.94	6.93	6.73	9.07	8.58	5.34	6.73	7.44	6.1	9.84	12.9	5.12	3.38	-0.409	5.5	5.5	Y
706169	0	0	0	1	0	7.29	12.4	8.75	9.27	14.7	7.29	8.58	9.47	9.18	11	13.7	-3.42	1.26	0.139	NA	NA	NA
221686	1	0	0	1	1	6.6	8.65	9.51	8.54	14.6	9.61	7.69	9.8	10	11.4	14	-0.246	0.89	-0.318	5.4	6.6	Y
355942	0	1	0	0	0	8.31	9.03	8.19	8.86	15.1	8.16	8.98	8.27	10	10.8	12.3	-6.5	0.546	0.364	NA	NA	NA
104268	0	0	0	1	0	6.81	8.54	8.65	9.64	13.6	5.93	8.96	9.27	7.35	7.95	13.8	-1.38	0.55	-0.208	NA	NA	NA
780272	1	0	0	1	0	7.15	9.36	7.93	8.96	11.3	6.17	7.27	10.7	9.17	10.3	12.8	8.05	0.787	-0.0224	5.3	NA	N
800447	1	0	0	1	1	8.55	9.81	7.82	9.9	11.1	6.75	7.65	8.93	8.6	9.95	12.4	2.39	1.03	-0.000685	5	4.7	Y
520258	0	1	0	1	0	6.22	7.91	8.07	8.75	11.3	6.21	9.63	8.24	6.56	8.65	11.7	0.851	1.95	-0.359	NA	NA	NA
896621	0	1	0	0	0	9.73	10.4	7.48	9.02	13.3	7.21	8.09	9.45	10.7	10.3	10.2	-5.16	-0.31	0.622	NA	NA	NA
771813	0	0	0	1	0	6.39	7.97	6.04	9.45	9.71	6.53	6.88	8.56	6.75	8.84	14.5	2.92	1.91	-0.283	NA	NA	NA
567907	1	1	0	0	0	6.79	9.28	8.2	8.65	14.3	7.89	7.99	9.04	9.47	12.3	13.4	-5.57	1.84	0.161	5.5	NA	N
181819	0	1	0	0	1	7.32	9.53	7.35	8.62	12.1	8.2	7.66	10.9	9.51	10.4	12.6	4.72	0.652	-0.0229	NA	NA	NA
412772	1	0	0	1	0	7.4	8.75	7.78	8.83	12.2	6.99	7.3	10.4	7.35	8.32	12	-1.5	0.88	0.0736	5.8	NA	N
460776	0	1	0	0	1	7.18	9.41	9.72	8.55	13.7	7.69	9.03	9.59	8.96	9.26	13	-7.04	0.234	0.203	NA	NA	NA
932200	0	1	0	1	0	8.19	8.18	8.54	9.46	10.1	7.66	8.57	9.73	8.55	9.96	11.1	-1.63	1.08	-0.141	NA	NA	NA
239061	1	0	0	1	0	7.1	16.9	8.52	9.44	13.4	8.41	7.78	9.1	7.63	10.9	11.2	-5.56	2.5	0.201	6	6.1	Y
197942	0	0	0	0	0	7.32	9.43	8.65	9.44	12	7.28	8.4	9.82	8.08	10.5	14.6	-2.39	1.86	-0.0682	NA	NA	NA
491526	0	1	0	0	0	8.17	10.4	9.25	9.12	16.5	7.81	8.22	9.54	9.13	13.1	11.8	-4.37	2.54	0.132	NA	NA	NA
136536	0	0	0	1	1	6.4	7.97	6.54	8.12	11.2	6.65	7.78	8.75	7.64	9.48	13.2	7.02	1.53	-0.297	NA	NA	NA
882538	1	0	0	1	1	8.14	9.1	6.91	8.66	11	6.33	8.2	9.71	8.27	9.4	12.3	2.5	0.906	0.111	5.3	5.8	Y
987914	0	0	0	1	0	7.93	9.17	6.86	8.14	14.5	7.77	7.43	9.26	8.2	11.8	12.6	-3.6	2.56	0.312	NA	NA	NA
709559	0	1	0	0	0	7.63	8.5	11.7	8.72	13.4	8.4	7.74	9.54	8.9	10.2	13.9	-3.67	0.954	0.000418	NA	NA	NA
477816	0	1	0	0	0	9.85	10.9	8.42	8.81	16.6	8.48	8.17	9.31	8.9	10.1	14.1	-11.4	0.869	0.548	NA	NA	NA
115987	1	0	0	1	0	7.39	9.33	7.34	8.49	11.7	6.38	7.48	9.08	7.91	9.09	14	6.58	0.982	-0.226	5	NA	N
804979	1	1	0	0	0	7.67	9.85	6.94	9.46	15	6.96	6.94	8.68	8.8	9.99	14.3	2.56	0.895	0.252	5.4	NA	N
105286	1	1	0	0	0	8.36	8.8	8.18	8.3	12.2	7.25	7.3	9.93	8.7	12.3	12.3	-16.6	2.43	0.56	5.5	6.1	Y
803514	0	1	0	0	0	7.91	9.33	8.13	8.72	14.2	7.5	7.34	8.85	9.66	10.4	13.6	2.86	0.519	-0.075	NA	NA	NA
362993	0	0	0	0	0	8.23	9.66	7.07	9.21	15.7	8.19	7.48	9.93	10.1	9.9	12	0.0549	-0.134	0.299	NA	NA	NA
411950	1	1	0	1	0	5.96	8.19	7.22	8.38	14.9	5.68	7.67	9.37	7.49	9.29	12.9	5.8	1.53	-0.31	5.8	5.8	Y
435279	1	1	0	0	0	7.32	9.77	7.72	9.47	15.4	9.63	7.33	8.23	10.2	12.9	14.1	1.15	1.64	0.0609	5.4	5.5	Y
688955	0	1	0	1	0	6.14	9.31	7.35	8.7	14.7	7.44	7.72	9.78	8.18	11	12.9	0.408	2.08	-0.102	NA	NA	NA
328160	0	1	0	0	0	8.56	10	7.51	8.93	14.9	7.72	7.27	9.43	9.08	11.3	12.4	-1.74	1.57	0.533	NA	NA	NA
248255	1	1	0	0	0	5.86	7.92	8.91	10.1	14.7	9.27	7.36	10.5	9.75	10	14.2	-4.1	0.183	-0.181	5.5	5.9	Y
875089	1	0	0	1	0	6.93	10	8.42	9.87	14.6	7.65	8.63	11.5	9.32	10	11.2	3.6	0.522	0.0425	4.9	NA	N
462582	0	1	0	0	0	7.8	9.44	8.46	9.07	14.9	6.68	6.86	8.93	9.58	11.7	14.5	-5.1	1.4	0.439	NA	NA	NA
580632	1	1	0	0	0	8.88	9.3	7.44	8.53	11.6	7.88	7.44	9.42	8.58	10.2	8.5	-14.2	1.19	0.606	5.5	5.6	Y
782334	0	1	0	0	0	8.62	10.6	7.74	8.75	12	6.85	8.12	9.52	9.62	9.71	10.5	5.3	0.0632	0.163	NA	NA	NA
103939	0	1	0	0	0	7.11	9.12	8.66	9.17	15.6	8.56	7.53	8.85	9.58	13.8	13.1	-4.58	2.58	-0.158	NA	NA	NA
928446	1	1	0	0	0	8.25	10.5	8.19	8.82	13.2	7.75	7.25	10.1	10.2	9.12	13.6	-3.38	-0.771	0.14	5.1	NA	N
631337	0	1	0	0	0	7.37	9.88	9.1	9.66	12.4	7.42	7.97	7.81	7.85	10.7	14.9	-9.22	2.17	0.143	NA	NA	NA
885590	0	1	0	0	0	8.46	8.85	8.12	7.5	15.1	8.55	7.73	10	8.68	9.84	12	-18.5	0.886	0.422	NA	NA	NA
916645	0	1	0	0	1	6.65	9.29	8.17	8.82	14.8	6.7	7.01	8.83	9.53	11.6	12.3	3.18	1.37	-0.0956	NA	NA	NA
899692	0	0	0	1	1	7.36	9.04	8.13	8.53	11.7	7.39	8.73	8.55	8.17	11.8	10.7	4.88	2.61	-0.178	NA	NA	NA
581648	0	0	0	0	0	10.6	11.6	7.39	9.63	11.3	9.18	6.82	10.5	10.2	10.4	9.54	-6.16	0.104	0.528	NA	NA	NA
172366	1	0	0	1	1	6.3	8.83	8.4	9.07	15.8	7.6	7.11	10	7.5	13.3	13.9	1.18	4.07	-0.254	5.8	5.9	Y
966016	1	1	0	0	1	7.76	9.42	8.4	11	11.4	8.85	8.93	8.84	10.4	11.2	13.3	-6.82	0.524	0.156	NA	5.4	N
357017	0	1	0	0	0	7.26	9.42	6.64	8.67	14.9	7.55	7.02	10.1	9.04	12	12.6	-6.64	2	0.0404	NA	NA	NA
299962	1	0	0	1	0	7.31	8.35	7.36	8.56	13.8	6.94	8.23	9.45	8.26	11.1	13	7.02	2.1	-0.3	5.3	NA	N
417474	1	0	0	1	1	7.18	8.82	7.45	10.2	12.5	6.79	7.15	9.96	8.01	10.5	10.8	4.31	1.93	-0.151	6.1	6.1	Y
527320	0	0	0	0	0	7.03	9.13	7.53	9.3	10.5	7.46	7.82	10.7	7.94	10.6	12.6	4.63	2.02	-0.0768	NA	NA	NA
851488	1	1	0	0	0	8.05	9.91	8.08	9.33	13.8	7.34	7.14	9.58	8.97	11.9	14.1	-8.73	1.99	0.419	5.6	6	Y
535779	1	0	0	1	0	7.24	9.75	6.74	8.74	13.3	6.7	7.13	9.34	9.8	10.9	12.9	6.7	0.727	0.0387	5.3	NA	N
629606	1	0	0	1	0	6.99	8.81	8.7	9.1	11	7.55	8.77	8.97	7.05	9.34	12.9	3.94	1.99	-0.328	4.7	4.7	Y
209967	1	1	0	0	0	7.01	9.58	8.21	8.97	13.7	7.99	7.13	9.21	8.61	10.1	12.5	-3.17	1.1	0.0272	5.1	5.2	Y
531988	1	0	0	1	1	7.53	8.41	7.55	8.52	13.3	6.95	7.96	9.61	8.39	9.58	11.8	6.14	0.941	-0.398	4.9	4.9	Y
963303	0	1	0	0	0	8.41	9.58	8.93	8.7	12.3	8.66	8.73	9.15	8.17	8.55	12.5	-16.4	0.317	0.386	NA	NA	NA
264678	0	1	0	0	0	8.92	9.76	8.12	8.64	13.5	7.26	9.01	10.3	8.97	10	9.66	-7.52	0.787	0.556	NA	NA	NA
198891	0	1	0	0	0	8.12	9.97	8.43	8.65	15.4	7.05	7.02	8.95	8.63	12	13.3	-4.77	2.34	0.232	NA	NA	NA
363669	0	1	0	0	0	7.47	10.4	9.21	9.36	13.7	9.13	7.93	9.5	8.85	11.2	14.2	-4.85	1.65	0.263	NA	NA	NA
345483	1	0	0	1	0	6.74	8.02	6.08	8.56	11.6	5.59	6.26	10.5	8.77	7.68	12.7	3.32	-0.933	-0.345	5.9	7.6	Y
261304	1	1	0	0	0	8.59	10.9	8.13	9.47	13.3	7.72	7.84	10.1	9.95	12.7	11.7	-7.3	1.73	0.46	5.1	NA	N
906042	0	1	0	0	0	7.11	9.36	8.55	7.89	15.9	9.35	7.25	8.69	8.63	9.97	14.1	-10.7	1.02	0.0496	NA	NA	NA
845663	0	1	0	0	0	6.27	7.59	7.64	7.35	16.2	9.03	7	9.37	8.25	9.74	14.3	-6.05	1.17	-0.154	NA	NA	NA
654021	0	1	0	0	0	7.61	9.69	8.82	9.17	15.7	8.33	6.86	8.38	9.63	10.5	13.4	-7.3	0.593	0.255	NA	NA	NA
820807	1	1	0	0	1	5.82	8.1	8.76	8.6	13.9	7.33	7.4	8.25	9.8	10.7	14.1	8.95	0.601	-0.308	5.6	5.9	Y
289420	1	1	0	0	0	7.09	9.21	7.97	7.99	14.6	7.49	6.98	9.11	9.23	10.4	12.1	-5.71	0.864	-0.00422	NA	NA	NA
255078	0	0	0	1	0	6.59	8.38	7.32	8.58	11.5	6.44	7.53	9.92	7.28	9.68	11.4	8.54	2.01	-0.492	NA	NA	NA
273745	0	1	0	0	0	6.69	9.27	7.63	8.01	14.1	7.15	6.77	9.1	9.72	9.66	12.7	0.982	-0.042	-0.0069	NA	NA	NA
890414	0	0	0	0	1	9.04	9.89	7.21	8.85	12.5	7.16	7.52	10	9.93	9.58	10.4	-6.99	-0.248	0.67	NA	NA	NA
122795	1	0	0	0	0	8.94	9.7	7.9	8.47	12.8	8.01	7.5	9.57	9.4	9.71	10.9	-12.1	0.227	0.683	5.2	NA	N
666147	1	1	0	0	0	7	8.3	7.93	8.2	14	9.35	6.96	9.16	8.12	12.4	13.8	-4.49	3.01	0.0233	5.3	NA	N
320538	0	0	0	1	0	7.69	9.23	7.25	8.9	15.9	7.92	7.56	8.23	8.69	10.3	11.4	9.54	1.23	-0.109	NA	NA	NA
942017	0	1	0	1	0	6.46	7.37	7.53	9.11	12.1	8.16	7.87	8.31	6.14	9.71	13.2	-3.97	3.24	-0.318	NA	NA	NA
677915	0	1	0	1	0	6.58	8.37	7.7	9.35	11.4	6.44	7.37	9.09	8.53	9.62	13.8	7.24	0.848	-0.361	NA	NA	NA
100899	1	0	0	1	0	6.85	8.94	6.85	8.09	11.9	6.99	7.73	8.62	8.71	10.8	12.8	9.72	1.53	-0.0429	5.5	6	Y
405717	0	0	0	0	0	6.87	8.38	7.91	9.41	14.8	6.91	7.03	9.1	7.12	9.15	11.7	-2.23	1.78	0.025	NA	NA	NA
182346	1	1	0	0	0	6.58	9.61	8.48	10.1	13.5	7.61	8.12	10.1	8.56	13.4	12.8	-9.12	3.2	0.0135	5.8	NA	N
429220	1	0	0	1	0	7.14	9.57	8.53	9.66	11.8	7.99	8.34	8.76	8.51	9.65	10.2	1	0.886	-0.112	5.6	NA	N
901705	0	1	0	0	0	6.64	8.88	9.69	8.26	14.9	7.73	8.08	9.48	9.75	10.8	14.1	-1.58	0.702	-0.0529	NA	NA	NA
712785	0	0	0	1	0	7.44	8.78	7.13	9.07	10.5	7.69	7.54	9.07	8.25	10.6	13	-0.906	1.8	-0.0207	NA	NA	NA
489504	0	0	0	1	1	5.98	8.53	5.99	8.31	12.6	5.81	7.56	8.83	7.89	8.86	11.3	9.12	0.817	-0.565	NA	NA	NA
330134	1	1	0	0	0	8.25	9.63	8.31	8.67	14.5	7.98	7.92	10.1	9.88	10.1	13.2	-13.8	0.159	0.434	5.8	6.2	Y
507198	0	0	0	1	0	6.09	8.83	7.16	9.51	11.1	6.36	8.86	10.1	7.7	9.27	11.6	8.76	1.31	-0.34	NA	NA	NA
800710	0	0	0	1	0	7.03	8.12	6.85	7.69	13.2	6.67	7.29	9.17	7.14	9.51	12.7	-1.26	2.03	-0.231	NA	NA	NA
745633	1	1	0	0	0	7.61	9.07	6.75	8.46	15.5	6.22	7.28	8.73	8.17	12.6	12.5	-5.79	3.04	0.102	5.2	5.2	Y
698094	0	1	0	0	0	7.64	10.3	7.93	10.3	15.1	8.74	8.24	9.46	9.02	13.9	9.28	-20	3.07	0.66	NA	NA	NA
734997	0	1	0	1	0	7.92	9.65	8.1	8.7	12.3	7.17	7.53	8.96	9.65	10.7	12.3	3.45	0.718	0.0127	NA	NA	NA
467686	1	1	0	1	1	7.84	8.04	9.32	8.14	14.2	7.3	6.66	10	9.45	11.2	13.2	1.42	1.17	0.116	5.2	5.2	Y
202539	0	1	0	0	1	7.1	8.93	6.76	8.47	15.1	5.86	7.03	8.82	7.81	9.42	12.8	7.78	1.33	-0.209	NA	NA	NA
252748	0	0	0	1	1	7.87	9.45	7.33	10.7	13.9	8.99	9.19	9.76	8.88	9.75	11.2	6.26	0.665	-0.0174	NA	NA	NA
454808	1	0	0	1	0	7.7	9.68	8.23	8.79	11.2	7.02	8.42	8.7	9.28	10.2	12.3	-2.63	0.689	0.221	5.3	5.1	Y
987728	1	0	0	1	1	6.43	7.9	5.9	8.65	14.6	6.31	8.31	9.13	6.82	7.09	12.4	8.32	0.278	-0.565	5.9	6.6	Y
465008	1	1	0	1	0	6.06	8.05	6.44	11.1	12.2	6.8	7.99	9.82	6.77	9.94	12.4	-2.26	2.72	-0.188	7.2	NA	N
493519	0	1	0	0	0	7.23	9.3	9.18	8.77	15	7.85	7.29	8.59	10.6	10.3	13.1	-2.15	-0.164	-0.058	NA	NA	NA
819622	0	1	0	0	0	7.92	10.1	7.12	9.8	14.3	7.17	7.45	9.59	9.72	9.37	13.6	-0.309	-0.253	0.397	NA	NA	NA
138027	1	0	0	1	0	8.42	9.46	7.42	8.54	12.5	7.18	7.25	13.7	9.19	11	13.9	8.85	1.24	-0.112	7.1	7.6	Y
318438	0	0	0	0	0	6.31	7.97	6.35	8.54	10.8	5.12	6.61	8.83	7.36	9.12	12.5	1.08	1.52	-0.138	NA	NA	NA
317131	1	1	0	1	0	7.83	9.12	6.61	8.33	11	7.05	7.21	9.18	8.34	9	12.8	8.01	0.544	-0.149	5	5.1	Y
834418	0	1	0	0	0	6.27	7.87	7.82	7.8	14.5	7.81	6.4	8.64	8.51	10.2	13.5	5.12	1.3	-0.0808	NA	NA	NA
602943	0	0	0	1	1	6.88	8.92	7.47	9.59	11.7	7.38	7.73	9.47	7.82	11.2	12.9	-1.2	2.57	-0.166	NA	NA	NA
233191	0	0	0	1	0	8.31	9.4	8.4	8.74	12	10.2	7.34	9.1	8.37	10.3	12.6	-0.334	1.48	0.0795	NA	NA	NA
407539	1	1	0	0	0	7.19	9.3	8.05	9.11	14.4	8.12	7.73	9.8	8.12	12.2	13.9	-9.62	2.86	0.339	6.2	7.1	Y
511851	1	1	0	0	0	7.45	8.4	7.58	9.88	13.8	7.75	7.56	9.19	7.7	12.6	12.7	-4.69	3.49	0.0629	6	6.3	Y
229144	0	1	0	0	0	6.51	8.72	8.29	9.3	14.3	8.01	7.53	8.78	8.91	9.99	13	-7.41	0.809	0.142	NA	NA	NA
542392	1	0	0	1	0	5.92	6.46	7.29	8.3	13.3	6.5	7.91	11.5	6.52	9.43	10.7	-0.616	2.61	-0.354	6.6	6.9	Y
749097	0	1	0	0	0	6.07	9.09	9.66	10.2	14.1	8.5	8.17	9.41	9.3	10.3	14.1	-2.78	0.728	-0.215	NA	NA	NA
395379	0	1	0	0	0	6.96	9.61	8.06	8.66	15.3	8.71	7.6	10.2	8.36	14.5	14.6	-6.94	3.9	0.00438	NA	NA	NA
130580	1	0	0	1	1	7.76	9.45	7.57	8.99	10.1	8.21	8.07	9.26	8.24	9	11.3	7.93	0.624	-0.232	5.3	5	Y
375342	1	0	0	1	0	7.02	9.76	8.11	8.74	13.7	7	8.26	9.56	7.76	10.5	12.6	4.64	2.14	-0.325	6	NA	N
299364	0	0	0	1	0	7.17	8.44	7.02	8.85	11.2	6.76	7.91	9.16	8.71	9.16	13.9	8.19	0.35	-0.355	NA	NA	NA
766967	1	1	0	0	1	7.65	8.93	11.4	7.94	14.3	8.12	7.81	8.54	9.01	13.4	13.2	-10	2.79	0.424	5.8	5.9	Y
885871	0	0	0	1	0	5.89	14.5	7.35	8.71	9.98	5.14	8.72	8.41	7.14	7.44	12.4	8.07	0.291	-0.394	NA	NA	NA
962827	1	1	0	0	0	8.97	9.8	8.81	9.98	14.7	9.43	7.74	8.51	7.97	14	13	-15.8	4.01	0.425	5.8	NA	N
775346	0	1	0	0	0	7.36	9.01	8.66	9.56	12.5	9.13	7.52	8.07	8.32	9.61	14.2	-11.3	1.01	0.439	NA	NA	NA
515565	0	0	0	1	0	6	8.17	6.76	10.7	12.9	8.13	8.89	8.42	7.38	9.61	12.1	7.04	1.86	-0.432	NA	NA	NA
408692	0	0	0	1	1	7.45	9.03	6.71	8.47	13.8	6.65	7.52	9.08	7.81	12.5	13.2	4.9	3.31	-0.182	NA	NA	NA
238790	0	0	0	1	0	6.69	8.8	7.83	8.48	13.9	7.03	7.35	9.91	8.13	10.9	13.3	8.62	2.08	-0.304	NA	NA	NA
726940	0	0	0	0	0	10.2	13.7	7.69	8.96	13.9	7.91	7.68	10.4	9.69	12	11.2	0.766	1.48	0.391	NA	NA	NA
517870	0	0	0	1	0	7.27	7.72	7.39	9.19	12.3	8.52	8.4	9.13	6.84	8.69	12.6	0.409	1.69	-0.154	NA	NA	NA
151481	0	0	0	0	0	6.86	9.14	7.04	8.64	10.2	6.02	7.24	9.54	9.35	9.17	11.5	5.04	-0.135	-0.176	NA	NA	NA
783764	1	1	0	0	0	8.13	10.2	7.35	8.96	14.7	6.72	7.43	9.4	9.3	12.5	13.2	2.71	2.09	0.196	5.4	5.5	Y
752372	0	1	0	0	0	6.99	8.58	8.51	9.48	14.8	7.83	6.86	7.93	8.75	12.5	13.5	-1.68	2.49	-0.271	NA	NA	NA
549172	0	0	0	0	0	8.29	8.71	7.69	10	13.5	7.39	7.66	9.78	8.99	10.3	12.7	-12.6	0.948	0.517	NA	NA	NA
808714	0	0	0	1	0	8.23	7.46	5.89	7.96	10.7	5.96	6.56	9.42	7.9	7.37	10.7	0.92	-0.483	0.085	NA	NA	NA
241705	1	1	0	0	0	8.75	10	8.38	8.84	14.8	8.65	7.86	9.16	9.16	11.5	13.7	-1.13	1.64	0.262	5.4	5.6	Y
148357	1	1	0	0	0	7.01	9.94	8.72	9.41	12.8	6.98	7.75	8.96	8.21	14	8.5	-5.83	3.75	0.102	6.5	7.9	Y
579881	0	1	0	0	0	7.83	9.12	9.73	9.25	14.9	9.53	8.3	9.36	10.2	10.7	13.6	-7.17	0.343	0.0718	NA	NA	NA
120422	1	1	0	1	1	7.56	9.12	7.25	8.69	13.9	6.88	7.8	9.99	9.02	10.1	10.7	0.853	0.817	0.0314	5.6	5.8	Y
898618	1	1	0	0	0	7.15	9.41	9.44	8.62	15.3	7.87	8.27	8.5	9.39	12.7	11.3	2.29	2.15	-0.00593	5.7	NA	N
628823	1	0	0	1	0	8.22	8.69	7.23	9.35	10.7	6.76	7.61	9.68	8.55	8.27	11.8	-1.88	-0.24	-0.0473	5.3	6.2	Y
524170	1	1	0	0	0	7.08	9.68	9.38	8.78	13	9.03	7.34	9.57	10.5	9.98	13.5	5.93	-0.381	-0.0739	5.2	5.1	Y
421917	0	0	0	1	0	6.21	7.62	7.96	9.29	16	7.01	8.18	8.36	6.45	7.43	10.7	1.8	1	-0.451	NA	NA	NA
115638	1	0	0	1	0	6.99	8.11	5.92	9.82	9.9	5.78	7.93	7.69	6.54	8.68	13	4.77	2	-0.393	5.3	5.6	Y
282082	0	0	0	1	1	6.48	8.3	6.13	7.24	11	6.19	6.82	8.92	8.02	10.6	13.3	12.1	1.97	-0.477	NA	NA	NA
433144	0	0	0	0	1	7.82	8.89	7.15	7.91	15.4	6.57	7.31	8.46	8.67	10.3	13	9.52	1.25	-0.114	NA	NA	NA
928170	1	1	0	0	0	6.77	8.31	7.67	8.68	13.4	8.58	6.89	7.92	9.63	9.57	14.6	-0.229	-0.0442	-0.134	5.8	7.1	Y
520471	1	1	0	1	1	7.43	8.46	7.99	8.83	14.5	7.02	7.63	10.2	7.74	11	12.3	-1.02	2.48	-0.118	5.1	5.1	Y
970839	0	1	0	1	0	7.41	8.54	6.57	9.13	14.3	7.38	7.73	9.31	8.69	11.1	12.3	5.31	1.74	-0.128	NA	NA	NA
796558	0	0	0	0	0	7.32	9.08	7.27	8.5	13.9	7.76	9.31	10.1	8.01	9.84	11.4	1.92	1.46	-0.205	NA	NA	NA
559021	1	1	0	1	1	7.79	12.3	8.35	8.96	10.7	7.11	7.09	10.7	8.03	9.62	13.2	0.0045	1.27	-0.361	5.8	6.4	Y
711476	0	1	0	0	1	7.72	10.2	9.23	9.89	14	10.3	7.83	8.65	9.25	10.1	12.3	-6.55	0.636	0.316	NA	NA	NA
241998	0	1	0	0	0	8.41	9.99	6.86	9.4	11.2	8.73	7.14	10.6	9.47	9.62	8.79	-1.44	0.106	0.312	NA	NA	NA
